# Supplementary material for: Antibiotic Use and Resistance Pattern in Ethiopia: Systematic Review and Meta-Analysis
Source: Int J Microbiol. 2019 Aug 1;2019:2489063. doi: 10.1155/2019/2489063 (PMC6701335; doi:10.1155/2019/2489063)
Supplement: Supplementary Materials — Supplementary File 2. The inclusion and exclusion criteria used for selecting studies for this systematic review and meta-analysis. Supplementary File 3. The details of each study with the outcome variables before analysis. [file 2489063.f1.zip]

Archive with 2 entries (2 files):
- 2489063.f1/supplementary file 2-selection criteria.pdf
- 2489063.f1/supplementary file 3-summary of the studies and variables.pdf
